# Supplementary material for: Bio-inspired material-structure-function integrated additive manufacturing of Al-based metamaterials with surpassing energy absorption
Source: Sci Adv. 2025 Nov 14;11(46):eaea0430. doi: 10.1126/sciadv.aea0430 (PMC12617464; doi:10.1126/sciadv.aea0430)
Supplement: Supplementary file 2 — Movie S1 [file sciadv.aea0430_movie_s1.zip]

Archive with 1 entries (1 files):
- aea0430_movie_s1.mp4
